# Supplementary material for: Visualization of grout diffusion in coarse-grained materials using transparent soil: Effects of Fine particle content
Source: PLoS One. 2026 Jun 1;21(6):e0350629. doi: 10.1371/journal.pone.0350629 (PMC13225643; doi:10.1371/journal.pone.0350629)
Supplement: S1 Dataset — (XLSX) [file pone.0350629.s001.xlsx]

## Sheet: Sheet1
0.2~40mm							0.2~40mm							0.2~40mm							0.2~40mm							0.2~40mm							0.2~40mm							Permeability coefficient
Grouting time (s)	Three repeated experiments of the negative x-axis liquid diffusion distance (mm)			Mean value	Standard deviation		Grouting time (s)	Three repeated experiments of the positive y-axis direction of the slurry diffusion distance (mm)			Mean value	Standard deviation		Grouting time (s)	Three repeated experiments of the forward x-axis liquid diffusion distance (mm)			Mean value	Standard deviation		Grouting time (s)	The average rate of negative x-axis slurry diffusion in three repeated experiments (mm/s)			Mean value	Standard deviation		Grouting time (s)	The average rate of positive y-axis liquid diffusion in the three repeated experiments (mm/s)			Mean value	Standard deviation		Grouting time (s)	The average rate of positive x-axis liquid diffusion in three repeated experiments (mm/s)			Mean value	Standard deviation		Particle size distribution	Initial water head (cm)	Water head at termination before grouting (cm)	Permeability coefficient before grouting (cm/s)	Standard deviation	Water head at termination after grouting (cm)	Permeability coefficient after grouting (cm/s)	Standard deviation
0	4	4	4	4	0		0	40	40	40	40	0		0	4	4	4	4	0		0	0	0	0	0	0		0	0	0	0	0	0		0	0	0	0	0	0		0.2~40mm	100	6	0.611	0.05444	7	0.014	0.00205
10	10.609	15.8505	15.9297	14.1297	3.04928		10	67.1141	47.5031	58.0385	57.5519	9.81453		10	10.8973	11.8216	16.1349	12.9513	2.79559		10	0.660905	1.18505	1.19297	1.01298	0.30493		10	2.71141	0.750311	1.80385	1.75519	0.98145		10	0.689729	0.78216	1.21349	0.89513	0.27956		2~40mm	100	6	1.521	0.12143	5.5	0.659	0.00439
20	11.7266	20.2524	28.3553	20.1114	8.31524		20	68.0034	47.7882	58.4003	58.064	10.1118		20	11.2699	19.4572	24.2179	18.315	6.54917		20	0.111757	0.440187	1.24256	0.59817	0.58172		20	0.088936	0.028514	0.036181	0.05121	0.0329		20	0.037257	0.763559	0.808302	0.53637	0.43283		5~40mm	100	6	1.854	0.0942	4.5	0.559	0.01889
30	12.5526	32.2229	32.955	25.9102	11.5738		30	68.3733	48.1709	58.9683	58.5042	10.1092		30	12.1201	20.6635	35.5709	22.7848	11.8684		30	0.082598	1.19705	0.459975	0.57987	0.56682		30	0.036989	0.038262	0.056798	0.04402	0.01109		30	0.085023	0.120632	1.1353	0.44698	0.59636
40	12.796	40.5773	37.8724	30.4152	15.3185		40	68.5554	48.353	59.0301	58.6461	10.1066		40	13.295	25.0641	38.0813	25.4801	12.3984		40	0.024345	0.835441	0.491731	0.45051	0.40712		40	0.018204	0.018214	0.00618	0.0142	0.00694		40	0.117491	0.440055	0.251044	0.26953	0.16207
50	13.3551	47.6731	40.0278	33.6853	18.0167		50	68.6125	48.5313	59.3268	58.8235	10.0501		50	14.7793	30.2581	39.2203	28.0859	12.3644		50	0.055901	0.709575	0.215545	0.32701	0.34079		50	0.005712	0.017825	0.029669	0.01774	0.01198		50	0.148432	0.519407	0.113895	0.26058	0.22482
60	13.5591	51.2482	42.8429	35.8834	19.7849		60	68.7306	48.912	59.5281	59.0569	9.91769		60	14.9706	39.7713	42.6281	32.4567	15.2106		60	0.020407	0.357513	0.281512	0.21981	0.17682		60	0.011812	0.038075	0.020135	0.02334	0.01342		60	0.019129	0.951315	0.340785	0.43708	0.47349
70	13.6344	54.9402	47.9396	38.8381	22.1059		70	69.0821	49.1321	59.7506	59.3216	9.98195		70	15.0933	46.6874	48.5709	36.7839	18.8082		70	0.007526	0.369196	0.509667	0.29546	0.25906		70	0.035153	0.022005	0.022249	0.02647	0.00752		70	0.012271	0.691612	0.594278	0.43272	0.36736
80	14.0799	59.1268	51.8295	41.6788	24.1782		80	69.234	49.3012	60.2428	59.5927	9.9823		80	15.8226	48.3805	53.2441	39.1491	20.3472		80	0.044553	0.418665	0.388995	0.28407	0.20796		80	0.01519	0.016914	0.049219	0.02711	0.01917		80	0.072924	0.169315	0.467317	0.23652	0.20561
90	14.4397	63.2487	55.398	44.3621	26.2092		90	69.3727	49.624	60.7423	59.913	9.90043		90	16.5495	51.4135	55.9646	41.3092	21.5629		90	0.035977	0.412187	0.35684	0.26833	0.20312		90	0.013864	0.032277	0.049952	0.03203	0.01805		90	0.072697	0.303295	0.27205	0.21601	0.1251
100	15.8012	68.5955	58.6352	47.6773	28.0511		100	69.4334	49.9133	61.0912	60.1459	9.79435		100	17.8012	55.636	60.5391	44.6588	23.3881		100	0.136153	0.534686	0.323721	0.33152	0.19938		100	0.006077	0.028929	0.034885	0.0233	0.01521		100	0.125169	0.422249	0.457447	0.33496	0.18253
110	16.3812	72.5349	61.1285	50.0149	29.6807		110	69.7255	50.1475	61.2349	60.3693	9.81767		110	18.3207	57.5088	64.5987	46.8094	24.9253		110	0.058002	0.393935	0.249329	0.23376	0.16851		110	0.029211	0.023427	0.014378	0.02234	0.00748		110	0.051949	0.187281	0.405967	0.21507	0.17864
120	17.3866	75.3216	64.3136	52.3406	30.7673		120	70.0919	50.5123	61.536	60.7134	9.81565		120	19.2734	62.9258	71.8699	51.3564	28.1423		120	0.10054	0.278671	0.318517	0.23258	0.11607		120	0.036632	0.036481	0.030106	0.03441	0.00372		120	0.095269	0.541703	0.727121	0.4547	0.32479
130	17.9127	76.5474	68.021	54.1604	31.6796		130	70.3997	50.8147	61.8594	61.0246	9.81915		130	20.8241	63.5247	76.4502	53.5996	29.1109		130	0.052602	0.122584	0.370739	0.18198	0.16718		130	0.030783	0.030235	0.032341	0.03112	0.00109		130	0.155067	0.059884	0.458022	0.22432	0.20791
140	18.6774	78.3556	74.4928	57.1753	33.396		140	70.4392	51.3369	62.0772	61.2844	9.57582		140	21.4699	65.2434	80.4931	55.7355	30.6388		140	0.076474	0.180817	0.647175	0.30149	0.30389		140	0.003953	0.052218	0.021779	0.02598	0.02441		140	0.064583	0.17187	0.404297	0.21358	0.17366
150	19.5844	80.7871	78.3956	59.589	34.6657		150	70.4811	52.1487	62.326	61.6519	9.18473		150	22.0752	68.2664	81.6793	57.3403	31.2681		150	0.090699	0.24315	0.390285	0.24138	0.1498		150	0.004186	0.081188	0.02488	0.03675	0.03985		150	0.060533	0.302302	0.118616	0.16048	0.12621
160	20.545	83.2657	79.5421	61.1176	35.1862		160	70.6945	52.8462	62.5875	62.0427	8.93658		160	22.9166	70.7038	82.5137	58.7114	31.5566		160	0.096063	0.247856	0.114648	0.15286	0.0828		160	0.021337	0.069746	0.026148	0.03908	0.02667		160	0.084133	0.24374	0.083445	0.13711	0.09235
170	21.496	89.598	81.8997	64.3312	37.2956		170	70.8841	53.0419	62.6338	62.1866	8.92946		170	23.0294	73.768	84.2069	60.3348	32.7263		170	0.095099	0.633235	0.23576	0.32136	0.27909		170	0.018961	0.019574	0.004635	0.01439	0.00845		170	0.011287	0.306418	0.169314	0.16234	0.14769
180	21.7435	90.6707	84.7456	65.7199	38.1998		180	71.0662	53.6608	62.8497	62.5256	8.7072		180	23.0471	80.5093	85.1065	62.8876	34.5794		180	0.02475	0.107266	0.284593	0.13887	0.13277		180	0.01821	0.061886	0.021585	0.03389	0.0243		180	0.001763	0.674131	0.089959	0.25528	0.3654
190	22.8841	93.2266	88.1339	68.0815	39.2248		190	71.5831	54.115	63.01	62.9027	8.73454		190	23.8346	86.9219	85.4933	65.4166	36.0182		190	0.114062	0.255587	0.338833	0.23616	0.11364		190	0.051689	0.045415	0.016036	0.03771	0.01903		190	0.078751	0.641261	0.038685	0.2529	0.33693
200	22.9451	95.582	91.4024	69.9765	40.7839		200	71.8353	54.663	63.4631	63.3205	8.58704		200	24.255	89.6952	86.1202	66.6901	36.7934		200	0.006101	0.23555	0.326842	0.1895	0.16526		200	0.025228	0.054806	0.045303	0.04178	0.0151		200	0.042041	0.27733	0.062687	0.12735	0.13029
210	23.5292	96.7505	93.6399	71.3066	41.4056		210	71.8742	55.1201	63.5786	63.5243	8.37718		210	25.3169	92.2057	86.9819	68.1682	37.2021		210	0.058409	0.116847	0.223758	0.133	0.08385		210	0.00389	0.045712	0.011556	0.02039	0.02227		210	0.106195	0.251055	0.086171	0.14781	0.08997
220	24.322	97.1626	94.6164	72.0337	41.3391		220	72.1209	56.2177	63.7966	64.0451	7.95451		220	26.5237	94.1834	88.001	69.5694	37.4066		220	0.079281	0.041212	0.097642	0.07271	0.02878		220	0.02467	0.10976	0.021797	0.05208	0.04998		220	0.120676	0.197765	0.101912	0.14012	0.0508
230	25.0182	98.3301	96.3463	73.2315	41.7658		230	72.5308	56.7548	64.1201	64.4686	7.89375		230	26.6239	95.373	91.2368	71.0779	38.5538		230	0.069615	0.116748	0.172992	0.11979	0.05176		230	0.040985	0.053708	0.032354	0.04235	0.01074		230	0.01002	0.118965	0.323581	0.15086	0.15919
240	26.3249	98.8239	96.8825	74.0104	41.3083		240	72.8011	57.2013	64.4633	64.8219	7.80603		240	27.0893	97.2004	92.0147	72.1015	39.0678		240	0.130668	0.049383	0.053619	0.07789	0.04576		240	0.027027	0.044653	0.034316	0.03533	0.00886		240	0.046545	0.182738	0.077783	0.10236	0.07134
250	26.8163	99.3123	97.1023	74.4103	41.2324		250	72.9451	57.5684	64.5469	65.0202	7.69927		250	27.7333	98.1414	94.0934	73.3227	39.5334		250	0.049146	0.048838	0.021983	0.03999	0.01559		250	0.014408	0.036707	0.008361	0.01983	0.01493		250	0.064394	0.094096	0.207873	0.12212	0.07573
260	27.7169	100	98.1242	75.2803	41.2019		260	73.0766	58.0106	64.7934	65.2935	7.54546		260	28.9037	99.8065	97.8823	75.5308	40.3917		260	0.090054	0.068767	0.102185	0.087	0.01692		260	0.013149	0.044216	0.024652	0.02734	0.01571		260	0.117041	0.166512	0.37889	0.22081	0.13911
270	28.832	100	99.4454	76.0925	40.9297		270	74.1443	58.512	64.9814	65.8792	7.85473		270	30.0197	100	99.5137	76.5111	40.2635		270	0.111516	0	0.132125	0.08121	0.07108		270	0.106769	0.050143	0.018799	0.05857	0.04459		270	0.111599	0.01935	0.163138	0.09803	0.07285
280	29.5289	100	100	76.5096	40.6865		280	74.1835	58.8805	65.0104	66.0248	7.70179		280	31.8644	100	100	77.2881	39.3381		280	0.069688	0	0.055459	0.04172	0.03682		280	0.003921	0.036847	0.002892	0.01455	0.01931		280	0.184469	0	0.048633	0.0777	0.09561
290	32.3749	100	100	77.4583	39.0434		290	74.8555	59.0818	65.2457	66.3943	7.94934		290	33.4303	100	100	77.8101	38.434		290	0.284598	0	0	0.09487	0.16431		290	0.067197	0.020129	0.023537	0.03695	0.02625		290	0.15659	0	0	0.0522	0.09041
300	35.4919	100	100	78.4973	37.2438		300	75.0679	59.2684	65.4214	66.5859	7.96384		300	35.6118	100	100	78.5373	37.1746		300	0.311702	0	0	0.1039	0.17996		300	0.021237	0.018664	0.017566	0.01916	0.00188		300	0.218151	0	0	0.07272	0.12595
2~40mm							2~40mm							2~40mm							2~40mm							2~40mm							2~40mm
Grouting time (s)	Three repeated experiments of the negative x-axis liquid diffusion distance (mm)			Mean value	Standard deviation		Grouting time (s)	Three repeated experiments of the positive y-axis direction of the slurry diffusion distance (mm)			Mean value	Standard deviation		Grouting time (s)	Three repeated experiments of the forward x-axis liquid diffusion distance (mm)			Mean value	Standard deviation		Grouting time (s)	The average rate of negative x-axis slurry diffusion in three repeated experiments (mm/s)			Mean value	Standard deviation		Grouting time (s)	The average rate of positive y-axis liquid diffusion in the three repeated experiments (mm/s)			Mean value	Standard deviation		Grouting time (s)	The average rate of positive x-axis liquid diffusion in three repeated experiments (mm/s)			Mean value	Standard deviation
0	4	4	4	4	0		0	40	40	40	40	0		0	4	4	4	4	0		0	0	0	0	0	0		0	0	0	0	0	0		0	0	0	0	0	0
10	18.1964	10.4522	14.3022	14.3169	3.87212		10	67.0698	61.3008	59.6273	62.666	3.90452		10	12.08	15.2715	8.55664	11.9694	3.3588		10	1.41964	0.645221	1.03022	1.03169	0.38721		10	2.70698	2.13008	1.96273	2.2666	0.39045		10	0.807996	1.12715	0.455664	0.79694	0.33588
20	23.1337	12.5106	25.3749	20.3397	6.8722		20	70.9157	69.1534	67.1998	69.0896	1.85878		20	16.7925	21.4011	13.6578	17.2838	3.89492		20	0.493729	0.205841	1.10727	0.60228	0.46042		20	0.38459	0.785255	0.757243	0.64236	0.22368		20	0.47125	0.612955	0.51012	0.53144	0.07322
30	24.0676	23.2595	30.1355	25.8209	3.75835		30	75.8188	72.2055	71.0009	73.0084	2.50728		30	18.902	24.5856	17.0185	20.1687	3.93936		30	0.093386	1.07489	0.476058	0.54811	0.4947		30	0.490308	0.305213	0.380112	0.39188	0.09311		30	0.210956	0.318453	0.336066	0.28849	0.06772
40	26.6924	27.649	32.2208	28.8541	2.95463		40	81.2995	75.0302	73.8748	76.7348	3.99514		40	20.2407	28.2711	17.7565	22.0895	5.4957		40	0.262487	0.438949	0.208532	0.30332	0.12051		40	0.548077	0.282467	0.287389	0.37264	0.15195		40	0.13387	0.368556	0.073802	0.19208	0.15576
50	27.251	31.2125	36.9459	31.8031	4.87438		50	81.5281	76.9354	75.9772	78.1469	2.96711		50	20.6357	29.7526	20.21	23.5328	5.39077		50	0.055858	0.356342	0.472513	0.2949	0.21501		50	0.022852	0.190526	0.210243	0.14121	0.10297		50	0.039496	0.148148	0.245344	0.14433	0.10298
60	28.8891	32.1484	43.9723	35.0033	7.93652		60	83.1436	78.4174	78.9095	80.1569	2.59831		60	25.7663	31.6382	21.3934	26.2659	5.14065		60	0.163809	0.093593	0.702636	0.32001	0.33322		60	0.161559	0.148196	0.293233	0.201	0.08016		60	0.513059	0.188554	0.118339	0.27332	0.21057
70	31.5939	32.4124	50.2891	38.0985	10.5653		70	86.2782	79.9699	80.248	82.1654	3.56454		70	28.1449	35.3648	22.4004	28.6367	6.49619		70	0.270479	0.026405	0.631684	0.30952	0.30452		70	0.313454	0.155246	0.133847	0.20085	0.0981		70	0.237863	0.372665	0.100704	0.23708	0.13598
80	33.8921	34.9314	51.0143	39.9459	9.59953		80	86.5042	81.6689	83.4917	83.8882	2.44193		80	28.7082	36.2575	28.1101	31.0253	4.54109		80	0.229821	0.2519	0.072513	0.18474	0.09782		80	0.022601	0.169902	0.324366	0.17229	0.1509		80	0.056333	0.089267	0.570971	0.23886	0.28809
90	37.32	35.575	56.0908	42.9953	11.3745		90	87.9855	82.8872	84.321	85.0646	2.62925		90	29.7544	39.5838	28.4564	32.5982	6.08439		90	0.342792	0.06436	0.50765	0.30493	0.22406		90	0.148133	0.12183	0.082931	0.11763	0.0328		90	0.104621	0.332629	0.03463	0.15729	0.15583
100	38.0168	36.4801	58.9555	44.4841	12.5561		100	88.448	84.5743	84.9962	86.0062	2.12518		100	30.5414	42.8321	28.6785	34.0174	7.69044		100	0.069674	0.090506	0.286471	0.14888	0.11961		100	0.046247	0.168712	0.067525	0.09416	0.06543		100	0.078696	0.324836	0.022212	0.14191	0.16091
110	38.6211	38.0797	60.8636	45.8548	13.0008		110	90.6351	86.0688	85.6557	87.4532	2.7633		110	33.1999	44.7341	29.0182	35.6507	8.13958		110	0.060437	0.159966	0.19081	0.13707	0.06814		110	0.218707	0.149454	0.06595	0.1447	0.07649		110	0.265847	0.190201	0.033967	0.16334	0.11825
120	39.0694	38.6934	66.8594	48.2074	16.1542		120	94.3779	87.1151	86.0321	89.175	4.53824		120	35.9933	45.0001	30.0905	37.028	7.50849		120	0.044827	0.06137	0.599585	0.23526	0.31562		120	0.374284	0.10463	0.037635	0.17218	0.1782		120	0.279343	0.026599	0.107227	0.13772	0.1291
130	39.5892	39.1296	68.5307	49.0832	16.8436		130	97.524	87.9363	87.9978	91.1527	5.5178		130	36.2318	45.6294	39.9054	40.5889	4.7359		130	0.051977	0.043616	0.167129	0.08757	0.06902		130	0.31461	0.082117	0.196571	0.19777	0.11625		130	0.023854	0.062923	0.981492	0.35609	0.54197
140	39.6594	39.9952	70.8024	50.1523	17.8843		140	100.86	92.2795	88.4428	93.8606	6.35768		140	36.5879	46.5454	40.8428	41.3254	4.99625		140	0.007024	0.086561	0.227168	0.10692	0.11147		140	0.333567	0.434315	0.044497	0.27079	0.20235		140	0.035608	0.091603	0.093738	0.07365	0.03296
150	40.3461	40.5777	74.5804	51.8347	19.6987		150	101.083	93.1394	90.0763	94.7662	5.68084		150	36.9079	46.8062	41.3153	41.6765	4.95903		150	0.068671	0.058246	0.377802	0.16824	0.18156		150	0.022332	0.085991	0.163352	0.09056	0.07062		150	0.031995	0.02608	0.047252	0.03511	0.01092
160	40.6686	41.2501	75.9005	52.6064	20.1754		160	102.933	94.4832	90.4927	95.9696	6.35198		160	37.7419	47.2801	41.5112	42.1777	4.80389		160	0.032246	0.06724	0.132006	0.07716	0.05062		160	0.185003	0.134379	0.041643	0.12034	0.0727		160	0.083402	0.047387	0.019587	0.05013	0.032
170	41.8284	42.18	78.1685	54.059	20.8802		170	103.214	96.1189	92.0175	97.1166	5.66432		170	38.1698	50.28	41.8668	43.4389	6.20625		170	0.115981	0.092994	0.226803	0.14526	0.07155		170	0.028052	0.163573	0.152478	0.1147	0.07525		170	0.042796	0.299994	0.035561	0.12612	0.15063
180	42.6725	43.1115	79.7174	55.1672	21.2623		180	104.551	98.0877	93.253	98.6306	5.6687		180	39.3844	50.5831	42.3994	44.1223	5.79475		180	0.084414	0.09315	0.154895	0.11082	0.03842		180	0.133774	0.196878	0.123548	0.1514	0.03972		180	0.121451	0.030309	0.053261	0.06834	0.04741
190	44.2145	44.0174	81.227	56.4863	21.4263		190	105.077	98.4771	93.9945	99.1829	5.57497		190	40.8924	51.6393	42.4819	45.0045	5.80058		190	0.154199	0.090585	0.150957	0.13191	0.03583		190	0.052592	0.038943	0.074153	0.05523	0.01775		190	0.1508	0.10562	0.008257	0.08823	0.07285
200	44.5942	45.5318	82.4297	57.5186	21.5788		200	105.524	100.574	94.1425	100.08	5.70674		200	42.3785	52.2043	42.7918	45.7916	5.55747		200	0.037969	0.151439	0.120268	0.10323	0.05862		200	0.044676	0.209645	0.014804	0.08971	0.10494		200	0.148617	0.056505	0.03099	0.0787	0.06188
210	45.2104	45.9552	82.9697	58.0451	21.5886		210	105.945	101.16	94.6495	100.585	5.66971		210	43.8879	52.1239	42.904	46.3053	5.06301		210	0.061617	0.042349	0.054002	0.05266	0.0097		210	0.042111	0.058633	0.050695	0.05048	0.00826		210	0.15094	-0.008047	0.011217	0.05137	0.08677
220	45.9688	48.1636	83.3157	59.1493	20.9574		220	106.742	102.594	95.4565	101.598	5.70843		220	44.0022	55.1709	43.83	47.6677	6.49854		220	0.075845	0.220832	0.034594	0.11042	0.09782		220	0.0797	0.143446	0.0807	0.10128	0.03652		220	0.011431	0.304708	0.092604	0.13625	0.15143
230	46.0992	48.3922	83.7172	59.4029	21.088		230	107.964	104.15	95.9686	102.694	6.12894		230	44.5753	55.8044	44.7713	48.3837	6.42726		230	0.013033	0.022864	0.040153	0.02535	0.01373		230	0.122234	0.155562	0.051214	0.10967	0.0533		230	0.057307	0.063342	0.094127	0.07159	0.01975
240	46.4425	49.5921	84.1466	60.0604	20.9186		240	108.546	104.842	96.294	103.227	6.28352		240	44.923	56.3309	45.7722	49.0087	6.35539		240	0.034334	0.11999	0.042945	0.06576	0.04716		240	0.058156	0.06918	0.032538	0.05329	0.0188		240	0.03477	0.052651	0.100092	0.0625	0.03376
250	47.9669	50.9535	85.5202	61.4802	20.8727		250	109.145	105.064	96.4157	103.542	6.49987		250	45.2814	57.1396	47.1807	49.8672	6.36926		250	0.152437	0.136138	0.137355	0.14198	0.00908		250	0.059929	0.022222	0.012173	0.03144	0.02518		250	0.035837	0.080873	0.140848	0.08585	0.05268
260	48.5372	51.815	85.6556	62.0026	20.5495		260	109.502	106.879	98.4078	104.93	5.79839		260	45.7537	59.1683	49.1216	51.3479	6.97891		260	0.05703	0.086155	0.013537	0.05224	0.03655		260	0.035711	0.181453	0.199204	0.13879	0.08971		260	0.047233	0.20287	0.194085	0.14806	0.08743
270	49.061	52.1387	86.155	62.4516	20.5853		270	109.798	107.352	99.3287	105.493	5.47677		270	46.3685	59.6456	49.8048	51.9396	6.89117		270	0.052386	0.032366	0.049941	0.0449	0.01092		270	0.029609	0.047323	0.092097	0.05634	0.03221		270	0.061476	0.047724	0.068323	0.05917	0.01049
280	49.7933	53.4516	86.5569	63.2673	20.2522		280	110.401	107.397	99.7365	105.845	5.49913		280	47.1621	60.9829	51.6313	53.2588	7.05266		280	0.073232	0.131294	0.040194	0.08157	0.04612		280	0.060272	0.004493	0.040771	0.03518	0.02831		280	0.079367	0.133737	0.182649	0.13192	0.05167
290	49.9208	53.4746	87.3157	63.5703	20.6407		290	110.606	109.383	100.21	106.733	5.68191		290	48.4162	63.4515	51.9312	54.5996	7.86486		290	0.012741	0.002291	0.075875	0.0303	0.03981		290	0.020469	0.198638	0.04738	0.08883	0.09604		290	0.125402	0.246863	0.029994	0.13409	0.1087
300	50.0949	55.0935	87.4927	64.227	20.3031		300	111	109.935	100.737	107.224	5.64331		300	48.6685	66.6257	52.0794	55.7912	9.53666		300	0.017411	0.161891	0.017707	0.06567	0.08333		300	0.039403	0.055215	0.052639	0.04909	0.00848		300	0.025236	0.317411	0.014816	0.11915	0.17177
5~40mm							5~40mm							5~40mm							5~40mm							5~40mm							5~40mm
Grouting time (s)	Three repeated experiments of the negative x-axis liquid diffusion distance (mm)			Mean value	Standard deviation		Grouting time (s)	Three repeated experiments of the positive y-axis direction of the slurry diffusion distance (mm)			Mean value	Standard deviation		Grouting time (s)	Three repeated experiments of the forward x-axis liquid diffusion distance (mm)			Mean value	Standard deviation		Grouting time (s)	The average rate of negative x-axis slurry diffusion in three repeated experiments (mm/s)			Mean value	Standard deviation		Grouting time (s)	The average rate of positive y-axis liquid diffusion in the three repeated experiments (mm/s)			Mean value	Standard deviation		Grouting time (s)	The average rate of positive x-axis liquid diffusion in three repeated experiments (mm/s)			Mean value	Standard deviation
0	4	4	4	4	0		0	40	40	40	40	0		0	4	4	4	4	0		0	0	0	0	0	0		0	0	0	0	0	0		0	0	0	0	0	0
10	13.725	16.4275	14.6296	14.9274	1.37563		10	77.3821	74.1353	74.811	75.4428	1.71313		10	10.2851	15.4866	20.9482	15.5733	5.33208		10	0.9725	1.24275	1.06296	1.09274	0.13756		10	3.73821	3.41353	3.4811	3.54428	0.17131		10	0.62851	1.14866	1.69482	1.15733	0.53321
20	15.0753	18.7645	20.1567	17.9988	2.62581		20	79.0869	75.6633	79.2672	78.0058	2.03066		20	15.6309	20.4719	25.2073	20.4367	4.7883		20	0.13503	0.233699	0.55271	0.30715	0.21831		20	0.17048	0.152801	0.445623	0.2563	0.1642		20	0.53458	0.498533	0.42591	0.48634	0.05535
30	18.2128	23.115	24.2648	21.8642	3.21404		30	90.5089	89.8658	82.7255	87.7001	4.32009		30	16.46	21.8892	27.7895	22.0462	5.66639		30	0.31375	0.435049	0.410807	0.38654	0.06419		30	1.1422	1.42025	0.345831	0.96943	0.55766		30	0.08291	0.141726	0.258222	0.16095	0.08922
40	20.8181	23.387	24.9526	23.0526	2.08743		40	93.8765	92.5193	83.7088	90.0349	5.52041		40	21.7153	24.0972	29.7675	25.1933	4.13649		40	0.26053	0.027207	0.068777	0.11884	0.12446		40	0.33676	0.265351	0.09833	0.23348	0.12237		40	0.52553	0.220797	0.197796	0.31471	0.18294
50	23.3878	23.5586	25.6381	24.1948	1.25282		50	95.2778	101.295	87.0565	94.543	7.14752		50	24.6538	25.5068	32.0228	27.3945	4.03087		50	0.25697	0.017153	0.068552	0.11423	0.12626		50	0.14013	0.877545	0.334771	0.45082	0.38216		50	0.29385	0.140966	0.22553	0.22012	0.07659
60	29.9939	24.2397	28.7669	27.6668	3.03071		60	105.363	105.172	93.0548	101.197	7.05177		60	25.786	27.2207	33.4333	28.8133	4.06484		60	0.66061	0.068114	0.312879	0.3472	0.29774		60	1.00852	0.387759	0.599827	0.66537	0.31553		60	0.11322	0.171388	0.141057	0.14189	0.02909
70	31.1953	26.0368	29.3773	28.8698	2.61641		70	107.692	106.54	96.266	103.499	6.29068		70	26.0562	29.4665	34.2345	29.9191	4.1079		70	0.12014	0.179711	0.061043	0.1203	0.05933		70	0.2329	0.136771	0.321125	0.23027	0.09221		70	0.02702	0.224584	0.080117	0.11057	0.10224
80	32.3938	27.5616	30.2144	30.0566	2.41994		80	108.127	107.81	100.076	105.338	4.55948		80	28.6283	30.8915	35.18	31.5666	3.3276		80	0.11985	0.152481	0.083713	0.11868	0.0344		80	0.04355	0.127009	0.381033	0.18386	0.17578		80	0.25721	0.142492	0.094544	0.16475	0.08359
90	34.5516	29.5625	33.4114	32.5085	2.61422		90	113.085	108.101	105.565	108.917	3.82589		90	31.2377	34.98	36.7606	34.3261	2.81891		90	0.21578	0.200088	0.319699	0.24519	0.065		90	0.4958	0.029123	0.548903	0.35794	0.286		90	0.26094	0.408856	0.158062	0.27595	0.12607
100	34.7658	30.6406	34.7367	33.381	2.37332		100	116.193	108.411	108.509	111.038	4.46494		100	33.6559	36.815	39.1574	36.5428	2.76085		100	0.02142	0.107807	0.132523	0.08725	0.05833		100	0.31076	0.030976	0.294357	0.21203	0.15701		100	0.24182	0.1835	0.239685	0.22167	0.03307
110	35.3096	32.0666	35.0052	34.1272	1.79094		110	120	113.487	113.724	115.737	3.69382		110	36.6039	39.2831	41.3376	39.0749	2.3737		110	0.05438	0.142604	0.026855	0.07461	0.06047		110	0.38069	0.507572	0.5215	0.46992	0.07759		110	0.2948	0.246807	0.218015	0.25321	0.03879
120	36.4626	34.9362	37.8747	36.4245	1.46961		120	120	116.516	116.989	117.835	1.88988		120	38.4387	41.2269	43.2898	40.9851	2.43457		120	0.1153	0.286957	0.286947	0.22973	0.0991		120	0	0.30288	0.326518	0.2098	0.18208		120	0.18348	0.194384	0.195222	0.19103	0.00655
130	37.6006	35.0597	38.4308	37.0304	1.75636		130	120	118.005	118.348	118.785	1.0665		130	39.1937	44.44	46.1416	43.2585	3.62154		130	0.1138	0.012354	0.055607	0.06059	0.05091		130	0	0.148975	0.135896	0.09496	0.08249		130	0.0755	0.321311	0.285184	0.22733	0.13273
140	39.2794	36.4765	39.5917	38.4492	1.71555		140	120	119.557	120	119.852	0.25595		140	39.7629	44.6925	48.7142	44.3899	4.48332		140	0.16788	0.141675	0.116099	0.14188	0.02589		140	0	0.155126	0.16519	0.10677	0.0926		140	0.05692	0.025249	0.257257	0.11314	0.12581
150	39.4764	38.2007	40.6967	39.4579	1.2481		150	120	120	120	120	0		150	39.8726	46.1107	49.2272	45.0702	4.76334		150	0.0197	0.17242	0.110494	0.10087	0.07681		150	0	0.044331	0	0.01478	0.02559		150	0.01097	0.14182	0.051304	0.06803	0.06701
160	39.4964	39.436	42.291	40.4078	1.63118		160	120	120	120	120	0		160	39.8935	47.0764	51.6419	46.2039	5.92261		160	0.002	0.123533	0.159433	0.09499	0.08251		160	0	0	0	0	0		160	0.00209	0.096563	0.241468	0.11337	0.12057
170	39.6849	41.7283	43.4945	41.6359	1.9065		170	120	120	120	120	0		170	40.0359	47.6793	52.6258	46.7803	6.34289		170	0.01885	0.229229	0.120354	0.12281	0.10521		170	0	0	0	0	0		170	0.01424	0.060298	0.098383	0.05764	0.04213
180	39.7943	42.6502	45.4738	42.6394	2.83976		180	120	120	120	120	0		180	40.1562	48.3094	53.5565	47.3407	6.75247		180	0.010937	0.092189	0.197921	0.10035	0.09376		180	0	0	0	0	0		180	0.01203	0.063002	0.093075	0.05604	0.04097
190	40.9653	43.7963	46.5584	43.7733	2.79662		190	120	120	120	120	0		190	40.7899	49.7116	54.8266	48.4427	7.10385		190	0.1171	0.11461	0.108461	0.11339	0.00445		190	0	0	0	0	0		190	0.06337	0.140225	0.127006	0.1102	0.04109
200	41.3143	45.555	47.4697	44.7796	3.15006		200	120	120	120	120	0		200	40.8998	50.2754	55.1322	48.7692	7.23478		200	0.034905	0.175868	0.091129	0.10063	0.07096		200	0	0	0	0	0		200	0.01099	0.056383	0.030563	0.03265	0.02277
210	41.4221	46.9686	48.6201	45.6703	3.77055		210	120	120	120	120	0		210	40.911	50.7068	55.9843	49.2007	7.6487		210	0.010778	0.141357	0.115046	0.08906	0.06906		210	0	0	0	0	0		210	0.00112	0.043133	0.085215	0.04316	0.04205
220	41.5257	48.4068	49.8092	46.5806	4.43345		220	120	120	120	120	0		220	41.3873	51.6146	56.5301	49.844	7.7251		220	0.01036	0.143826	0.118908	0.09103	0.07097		220	0	0	0	0	0		220	0.04763	0.090786	0.054572	0.06433	0.02317
230	41.8231	49.1652	50.0342	47.0075	4.5108		230	120	120	120	120	0		230	41.5214	52.3627	56.8307	50.2383	7.87267		230	0.02974	0.075838	0.022501	0.04269	0.02893		230	0	0	0	0	0		230	0.01341	0.074808	0.030067	0.03943	0.03175
240	41.9451	50.1558	51.0958	47.7323	5.03381		240	120	120	120	120	0		240	41.6854	53.517	57.0973	50.7666	8.06568		240	0.0122	0.099064	0.106163	0.07248	0.05232		240	0	0	0	0	0		240	0.0164	0.115431	0.026654	0.05283	0.05446
250	42.1648	52.8541	53.6736	49.5642	6.42112		250	120	120	120	120	0		250	41.821	54.1641	57.5056	51.1636	8.26162		250	0.02197	0.269827	0.257775	0.18319	0.13975		250	0	0	0	0	0		250	0.01356	0.064707	0.040836	0.0397	0.02559
260	42.3579	53.252	54.0925	49.9008	6.54584		260	120	120	120	120	0		260	41.9654	54.7786	57.9857	51.5766	8.47657		260	0.01931	0.03979	0.041889	0.03366	0.01247		260	0	0	0	0	0		260	0.01444	0.061456	0.048002	0.0413	0.02421
270	42.472	55.2878	55.6908	51.1502	7.51825		270	120	120	120	120	0		270	42.0168	55.5478	58.1657	51.9101	8.66723		270	0.01141	0.203578	0.159837	0.12494	0.10073		270	0	0	0	0	0		270	0.00514	0.07691	0.018	0.03335	0.03827
280	42.5629	57.031	56.0152	51.8697	8.07591		280	120	120	120	120	0		280	42.1547	56.3434	58.3267	52.275	8.82033		280	0.00909	0.174321	0.032437	0.07195	0.08942		280	0	0	0	0	0		280	0.01379	0.07957	0.016109	0.03649	0.03733
290	42.6235	57.8364	56.7669	52.4089	8.4913		290	120	120	120	120	0		290	42.2631	56.8106	58.4164	52.4967	8.89887		290	0.00606	0.080542	0.075172	0.05392	0.04154		290	0	0	0	0	0		290	0.01084	0.046716	0.008969	0.02218	0.02127
300	42.753	58.0989	57.5528	52.8015	8.70658		300	120	120	120	120	0		300	42.4015	57.9965	58.6215	53.0065	9.18954		300	0.01295	0.026247	0.078583	0.03928	0.03468		300	0	0	0	0	0		300	0.01384	0.118594	0.020509	0.05098	0.05865
